# Supplementary material for: Whole-course application of dexmedetomidine as an adjuvant to spinal-epidural anesthesia for cesarean section: A randomized, controlled trial
Source: Heliyon. 2023 Dec 10;10(1):e23534. doi: 10.1016/j.heliyon.2023.e23534 (PMC10761565; doi:10.1016/j.heliyon.2023.e23534)
Supplement: Multimedia component 2 [file mmc2.xlsx]

## Sheet: Sheet1
Group	Admission number	Sex	Age (years)	Height (cm)	Weight (kg)	Gestational weeks	ASA	Time to T10 (h)	Time to highest (h)	Time to sensory recovery (h)	Time to motor recovery (h)	Rest VAS 3h	Rest VAS 6h	Rest VAS 12h	Rest VAS 24h	Rest VAS 48h	Rest VAS 72h	Motion VAS 3h	Motion VAS 6h	Motion VAS 12h	Motion VAS 24h	Motion VAS 48h	Motion VAS 72h	The PCA frequencyin 48h	The PCA frequency in 24h	The first time to PCA (h)	Time to ambulation after surgery (h)	Gastrointestinal recovery time (h)	Duration of hospitalization (d)	Postoperative adverse reaction
1	2171262	女	40	162	84	40	II	5	8	18	7	3	3	3	4	3	2	3	4	3	5	3	2	1	1	20	10	4	4	——
1	2171006	女	26	161	78	39	II	3.3	10	10	7	3	3	3	5	3	2	3	3	3	6	3	3	2	2	12	13	18	5	Nausea and vomiting
1	2171701	女	36	158	68	38	II	5	8	15	2	2	2	3	4	4	3	3	2	3	5	4	3	5	5	16	15	22	5	Nausea and vomiting
1	2171966	女	33	156	62.5	39	II	4.5	10	20	6	2	2	3	4	3	3	3	2	4	4	3	3	1	1	23	10	10	5	Abdominal distension
1	2172461	女	26	157	61	40	II	5.1	10	10	5	3	4	4	4	3	3	3	4	4	5	3	3	5	5	13	15	15	4	——
1	2172034	女	38	160	74	37	II	3.3	8	9.5	4	3	3	4	4	3	2	4	4	4	5	3	3	3	3	10	13	25	4	——
1	2174239	女	35	163	78	39	II	3.8	7	14.5	2	2	3	3	4	3	3	3	3	4	5	3	3	3	3	17	9	9	4	——
1	2175039	女	26	170	74	41	II	3.9	7	9	1.3	3	3	4	4	3	3	3	3	4	4	3	3	4	4	10	8	31	4	——
1	2175873	女	31	156	62	39	II	5	9	19	9	2	2	2	4	3	2	3	2	3	4	3	2	1	1	22	13	29	4	——
1	2176100	女	25	166	67	39	II	4	9	15.5	4	2	3	3	3	3	3	3	4	5	4	3	3	1	1	18	10	26	4	——
1	2176263	女	32	165	75.5	39	II	6	10	10	3	3	3	4	4	3	3	3	5	5	5	4	3	6	6	11	10	2	4	——
1	2177140	女	29	168	64.5	40	II	5	9	6.5	4	2	2	4	4	3	3	4	5	5	6	4	3	4	4	9.5	10	27	4	Abdominal distension
1	2177119	女	22	158	55	39	II	5	9	14.5	4	3	3	3	5	4	3	4	4	4	5	5	4	2	2	15	15	8	4	——
1	2177982	女	37	167	88	38	II	5	11	8	7	2	2	3	4	4	3	3	4	4	5	4	4	2	2	10	13	15	5	Abdominal distension
1	2178312	女	27	158	79	40	II	4	8	8	5	3	3	4	4	3	3	3	4	5	5	4	3	2	2	10	15	12	4	——
1	2178656	女	34	156	72	39	II	4	10	8.5	6	3	3	3	4	3	3	3	3	4	5	5	3	1	1	12	20	36	4	——
1	2180278	女	32	155	70	39	II	4	8	6	4.5	3	4	4	4	3	3	3	4	5	5	4	3	6	6	7	18	23	5	——
1	2180528	女	38	162	98	40	II	3.3	9	13	5	2	4	4	4	3	2	3	5	4	5	4	3	1	1	15	19	22	6	——
1	2181560	女	35	162	75	39	II	4	8	20	6	2	2	3	4	3	3	3	2	4	5	4	3	1	1	23	20	26	5	Abdominal distension
1	2185305	女	20	158	66.5	39	II	3.3	8	8.5	5	3	3	4	5	4	3	4	4	4	5	4	4	7	7	10	17.5	4	5	——
1	2186670	女	22	165	95	37	II	5	8	9	5	3	3	5	5	4	3	3	4	5	5	4	4	4	4	11	12	32	4	——
1	2186752	女	32	160	74	39	II	5	11	18.5	4	2	2	3	5	3	3	4	3	5	5	4	3	3	3	20	15	7	4	——
1	2186897	女	31	153	62	40	II	4	6	7.5	6	3	3	3	5	4	3	4	4	6	6	4	4	9	9	10	12.5	22	4	——
1	2188896	女	26	160	75	38	II	2.8	6	16	2	2	3	3	4	4	3	3	4	4	5	4	4	3	3	18	13	10	4	——
1	2189775	女	26	163	82	39	II	4	9	8	5	2	3	3	5	3	3	4	5	5	5	4	3	6	6	9	8	32	4	——
1	2164904	女	34	163.5	76	38	II	6	9	7	5.5	3	3	4	5	4	3	2	5	4	6	4	4	3	2	8.5	15	22	5	Dizziness
1	2164701	女	27	152	68	40	II	3.3	8	17	6	3	3	4	3	3	3	3	3	4	5	4	4	3	2	18	13	4	5	Shivering
1	2165515	女	31	158	70	39	II	3.8	7	6	4	3	4	4	5	4	3	3	5	5	6	4	4	5	4	7	15	17	5	Nausea and vomiting ,Abdominal distension
1	2164674	女	22	166	90	39	II	3.5	10	12.5	4	2	3	3	5	3	3	4	3	5	6	4	3	3	3	15	13	7	5	——
1	2168131	女	26	166	69	39	II	5	13	17	3	3	3	3	4	3	2	3	3	4	4	3	3	3	3	18	15	32	6	——
2	2170808	女	36	155	79	40	II	3	8	2.5	3	3	5	5	5	3	2	4	5	6	6	4	3	5	5	3	7	25	5	——
2	2171422	女	28	168	81	37	II	2.3	5	2	3	3	6	5	4	3	2	4	6	7	5	3	3	6	5	3	14	24	4	Abdominal distension
2	2172468	女	29	160	70	40	II	4.3	8	2	4	3	5	6	3	3	3	5	6	6	4	3	3	20	15	4	11	27	5	——
2	2172869	女	32	160	49	40	II	3.8	8	2	4	3	5	5	4	3	3	4	6	6	5	4	3	5	5	5	16	3	5	——
2	2173505	女	29	160	67	39	II	3.3	7	2	3	3	5	6	4	3	2	3	6	6	5	3	3	8	8	3	15	5	5	——
2	2174741	女	37	158	87	41	II	2.8	6	2	1	3	5	6	5	3	3	4	5	6	6	4	3	5	4	5	17	34	4	Abdominal distension
2	2173272	女	27	158	68	39	II	6	8	3	4	3	4	5	4	4	3	3	5	6	5	4	4	4	2	3	17	11	4	——
2	2175064	女	30	170	93	39	II	4	8	1	5	3	4	5	4	3	2	3	5	5	5	4	3	4	3	3	18	12	4	——
2	2176121	女	32	163	75	40	II	3.7	8	2	2	2	4	5	6	3	3	2	5	8	7	4	4	5	5	4	6	18	4	——
2	2176662	女	31	170	100	41	II	4.3	8	2	3	3	3	3	4	3	3	3	4	6	5	4	4	2	2	19	7	22	4	Abdominal distension
2	2176445	女	38	177	87	39	II	6	8	5	2	2	3	5	5	4	3	3	6	7	5	4	4	6	5	4.5	10	4	4	Nausea and vomiting ,Dizziness
2	2178523	女	33	160	80	39	II	4	8	4	1	3	4	5	5	4	3	3	5	5	5	4	4	7	5	7	16	18	4	——
2	2178747	女	23	159	81	39	II	3.7	8	3	5	3	4	6	4	3	3	3	5	6	5	4	3	2	2	6	16	22	4	——
2	2180305	女	33	164	72	40	II	3.7	9	1	2	3	5	6	6	4	3	3	6	7	6	4	3	12	12	6	19	10	4	——
2	2181124	女	30	156	76	39	II	3.3	9	4	2	2	5	5	4	4	2	3	6	5	5	4	4	3	3	6.5	6	30	4	——
2	2181875	女	22	156	64.5	40	II	4	10	6	3	2	3	5	5	4	2	4	5	6	6	4	4	5	5	4.5	22	37	4	Nausea and vomiting ,Dizziness
2	2185289	女	33	168	74	39	II	5	10	1	4	2	4	5	4	3	3	4	5	7	5	4	3	4	4	8	17	8	4	——
2	2185730	女	27	163	85	39	II	3	6	1	2	3	6	7	6	4	2	3	7	7	7	5	3	10	10	1	12	12	4	——
2	2186329	女	26	155	75	39	II	5	10	2.5	3	3	5	5	5	4	3	3	5	6	5	4	4	5	5	4	7	23	5	Abdominal distension ,Constipation
2	2186725	女	35	160	68	40	II	2.8	8	1	5	3	4	5	5	3	3	4	5	7	5	4	3	10	10	5	17	20	4	——
2	2186803	女	23	167	92	39	II	2.8	6	4	5	3	4	4	5	4	3	4	5	5	5	4	3	3	3	6.5	20	10	4	——
2	2186959	女	25	168	80	39	II	8	15	5	3	3	4	5	5	3	3	3	5	6	6	4	3	4	4	6	16	4	4	——
2	2187815	女	30	150	60.5	39	II	4	9	7	5	2	4	5	5	4	3	3	4	6	6	4	4	2	2	6.5	7	32	5	Nausea and vomiting
2	2188128	女	32	153	62	38	II	5	10	1	3	3	5	5	4	4	3	3	6	6	6	4	4	4	4	5	20	30	5	Abdominal distension ,Constipation ,Dizziness
2	2187537	女	24	162	56	39	II	3.2	7	1	3	2	4	6	5	3	3	3	5	7	6	4	3	3	3	6	8	22	4	Urinary retention
2	2187902	女	21	169	87	38	II	2.7	8	3	2	2	4	5	5	4	3	3	5	6	5	4	3	8	8	5	18	22	5	——
2	2189527	女	22	156	69	39	II	2.8	7	1	0.5	2	6	6	4	4	3	3	7	8	5	4	4	6	6	6	8	30	6	——
2	2190133	女	28	156	85	40	II	2.8	10	0.5	1	2	4	5	4	4	3	3	5	5	5	4	3	4	4	6	15	28	5	——
2	2190326	女	28	168	78	37	II	4.2	7	2	0.5	2	5	6	5	4	3	3	5	7	5	5	3	6	6	3.5	16	5	5	Nausea and vomiting ,Dizziness
2	2190069	女	27	163	80	40	II	5	10	1	3	2	4	5	5	4	3	3	6	7	7	4	3	11	8	6	13	23	5	——
